# Supplementary material for: Construction and application of a novel urban knowledge model with extended historical and cultural semantics
Source: PLoS One. 2025 Sep 22;20(9):e0331170. doi: 10.1371/journal.pone.0331170 (PMC12453240; doi:10.1371/journal.pone.0331170)
Supplement: S1 Table — (XLSX) [file pone.0331170.s001.xlsx]

## Sheet: Sheet1
	Facts RegionID	Prediction top 20	Prediction top 25
	14714	14714	14714
	14854	14854	14791
	14856	14856	14854
	14924	14924	14856
	14925	14994	14923
	14994	14995	14924
	14995	14997	14925
	14997	15063	14994
	15063	15064	14995
	15064	15066	14997
	15132	15132	15063
	15133	15133	15064
	15134	15134	15066
	15201	15201	15131
	15202	15202	15132
	15203	15203	15133
	15269	15269	15134
	15270	15270	15200
	15336	15336	15201
	15337	15337	15202
			15203
			15269
			15270
			15336
			15337
